# Supplementary material for: Paroxetine treatment in an animal model of depression improves sperm quality
Source: PLoS One. 2022 Dec 8;17(12):e0271217. doi: 10.1371/journal.pone.0271217 (PMC9731436; doi:10.1371/journal.pone.0271217)
Supplement: S1 Data — (XLSX) [file pone.0271217.s001.xlsx]

## Sheet: 1Carbon cycle
		Folat	B12	Methionin	Homocystein	Serine	Glycine
	Control	53.5	7780	50	5.5	88.5	197
	Control
	Control
	Control	51.5	7532	88	5.9	84	201
	Control	52.25	7656	72	6	93	200
	Control
	Saline
	Saline	56	7657	68	7.5	90	193
	Saline	53	7532	58	5.9	85.5	190
	Saline	54.5	7782	68	6.7	81	192
	Saline
	Saline
	Paroxetine	52.5	4748.5	70	7.2	90	170
	Paroxetine	55	5407	65	7.8	88.5	121
	Paroxetine
	Paroxetine
	Paroxetine	50	4090	69	8.5	87	145.5
	Paroxetine
	Depression
	Depression
	Depression	50	8298	62	5.4	94	244
	Depression	50.5	8063	67	6.5	79.5	228
	Depression	51	8180.5	62	6	79	237
	Dep+Par
	Dep+Par	72.5	4895	70	5.6	88	180
	Dep+Par
	Dep+Par	73.75	4983	63	5.7	90	182.5
	Dep+Par	75	4807	40	5.5	89	185
	Dep+Par

## Sheet: FSH & LH
		FSH	LH
	Control	0.6	0.15
	Control
	Control
	Control	0.64	0.2
	Control	0.57	0.1
	Control
	Saline
	Saline	0.47	0.2
	Saline	0.5	0.1
	Saline	0.52	0.15
	Saline
	Saline
	Paroxetine	0.73	0.25
	Paroxetine	0.61	0.43
	Paroxetine
	Paroxetine
	Paroxetine	0.5	0.34
	Paroxetine
	Depression
	Depression
	Depression	0.52	0.1
	Depression	0.52	0.15
	Depression	0.48	0.2
	Dep+Par
	Dep+Par	0.95	0.45
	Dep+Par
	Dep+Par	0.98	0.46
	Dep+Par	1.02	0.44
	Dep+Par

## Sheet: Sperm parametr
		Concentration		Sperm motility		Sperm abnormal morphology			Sperm lipid proxidation			Imature sperm chromatin			Sperm Protamin deficiency			DNA damage
	Control	40		78		63.41			8			77			29			43.5
	Control	54		78		33			2			68.9			28			55.5
	Control	31.6		66.5		38.29			5.6			77.5			36			22.5
	Control	46		74		37.25			5			72.4			32			28
	Control	28.6		78.5		22.5			4			53			26.8			36.5
	Control	55.6		68.5		23			9			66			29.5			27
	Saline	43		82		40.9			4			71.6			37			47.5
	Saline	51.4		67		28.5			4			73.5			42			52
	Saline	45.3		44		29.2			2			75			35.7			53.5
	Saline	30		65		26.5			3			73.4			33			23
	Saline	40.4		60		25.24			7			80			32.1			37
	Saline	46.6		67		25.24			8			82.5			42			59
	Paroxetine	14.2		41		73.5			14			48.5			51			51.5
	Paroxetine	16.3		41.2		60			28			42.5			74.4			70.5
	Paroxetine	19.2		47		53.5			13			38			63.5			59.5
	Paroxetine	18.2		48.5		43			32			31.3			82			53
	Paroxetine	30		31		85			13			31			78.5			62.5
	Paroxetine	35.2		38.5		75			13			37.6			57			51.5
	Depression	27		56.5		83			18			46			69.6			52.5
	Depression	34.5		60		70.5			38			44.8			97.5			43
	Depression	25.4		39.5		72.4			33			40			53.8			59.5
	Depression	27		45.5		52.5			17			39.6			65.2			27.5
	Depression	22.8		28.5		50.73			12			25.1			92			78
	Dep+Par	68		81		36.5			17			68.5			37.3			40
	Dep+Par	40.9		74		41.8			20			73.8			20			48.5
	Dep+Par	43.6		83		41.74			3			72.3			7.5			39.5
	Dep+Par	43.2		63		38.5			3			63.5			33.1			52
	Dep+Par	41		60		45			8			77.4			30			49
	Dep+Par	36		66		50			10			78			31.9			39

## Sheet: Caspas3
			Spermatogonia	Spermatocyte	Spermatid	Leydig/mm2	Sertoli/seminiferous tubule
		Control	10	27	37	1	0
		Control	16	20	42	3	1
		Control	18	18	40	1	0
		Control	12	30	42	2	0
		Saline	14	26	37	1	0
		Saline	18	34	46	3	0
		Saline	10	26	44	2	0
		Saline	13	20	40	1	2
		Paroxetine	25	34	68	5	2
		Paroxetine	27	30	61	3	1
		Paroxetine	30	26	72	2	0
		Paroxetine	24	31	70	6	0
		Depression	25	34	73	4	1
		Depression	23	30	80	6	1
		Depression	26	35	92	3	0
		Depression	28	36	73	4	2
		Dep+Par	18	33	40	2	3
		Dep+Par	20	30	48	2	2
		Dep+Par	21	24	50	1	1
		Dep+Par	16	20	43	1	0

## Sheet: Tunel
			Spermatogonia	Spermatocyte	Spermatid	Leydig/mm2	Sertoli/seminiferous tubule
		Control	0	5	1	0	0
		Control	1	2	0	0	0
		Control	2	1	2	0	1
		Control	0	1	1	1	0
		Saline	0	1	1	1	1
		Saline	1	3	2	0	0
		Saline	0	2	1	1	0
		Saline	1	1	1	0	0
		Paroxetine	6	10	20	3	0
		Paroxetine	3	15	16	4	0
		Paroxetine	4	10	17	2	3
		Paroxetine	1	13	16	2	1
		Depression	5	14	15	3	2
		Depression	3	10	14	1	3
		Depression	4	18	16	2	0
		Depression	2	16	13	1	0
		Dep+Par	1	7	5	1	0
		Dep+Par	2	5	6	0	1
		Dep+Par	0	10	3	1	2
		Dep+Par	0	4	6	2	0
